# Supplementary material for: CreSAMT1 is mainly responsible for the biosynthesis of characteristic aroma compound dimethyl anthranilate in Citrus reticulata ‘Chachiensis’
Source: Hortic Res. 2025 Dec 4;13(3):uhaf331. doi: 10.1093/hr/uhaf331 (PMC12968138; doi:10.1093/hr/uhaf331)
Supplement: Web_Material_uhaf331 [file web_material_uhaf331.zip]

Archive with 2 entries (2 files):
- Supplementary Figures-revised.docx
- Supplementary Tables-revised.xlsx
