# Supplementary material for: CreSAMT1 is mainly responsible for the biosynthesis of characteristic aroma compound dimethyl anthranilate in Citrus reticulata ‘Chachiensis’
Source: Hortic Res. 2025 Dec 4;13(3):uhaf331. doi: 10.1093/hr/uhaf331 (PMC12968138; doi:10.1093/hr/uhaf331)
Supplement: Web_Material_uhaf331 [file web_material_uhaf331.zip › Supplementary Tables-revised.xlsx]

## Sheet: Table S1
Table S1. Volatiles detected in the peels of mandarin accessions by using GC-MS
No.	Compoundsa	RTb	RIc	CZG1	CZG2	CZG3	CZG4	CZG5	CZG6	CZG7	CZG8	CZG9	CZG10	CZG11	CZG12	CZG13	CCZG	YNJ	DCJQ	ZJ	ZSJ	YX	YYG	ZHJ	XYDH	YPJ	TWPJ	WGDJ	STSJ	TJ	TTPG	SH	SHG	SJ	PG3	RNYH	SG	MSJ	MTLJ	NJ	LZG	MKTJ	MLGJ	KZJ32	LH	LHJ	JZMG	KLMD	KTJ
V1	3-hexenal	5.72	810	5.41±0.31	5.77±0.28	5.68±0.17	4.58±0.49	6.40±0.20	5.53±0.28	4.69±0.64	4.44±0.33	4.59±0.12	3.86±0.30	5.97±0.76	8.49±0.12	5.63±0.87	1.18±0.09	7.23±0.06	7.78±0.67	13.44±0.18	9.30±0.22	4.84±0.30	9.50±0.28	13.87±0.63	9.52±1.24	6.22±1.01	8.18±1.12	1.57±0.06	14.07±0.80	5.98±0.14	4.02±0.66	6.63±0.95	11.17±1.10	12.73±0.77	1.81±0.19	6.85±0.31	5.37±0.29	5.29±0.41	5.30±0.46	0.98±0.09	8.34±0.08	17.28±0.45	4.82±0.75	19.86±0.76	18.09±1.14	7.56±0.70	14.31±0.53	6.24±0.49	12.06±1.56
V2	hexanal*	5.79	800	1.94±0.33	1.14±0.17	0.91±0.18	1.33±0.13	0.61±0.01	0.83±0.02	0.83±0.06	1.09±0.25	0.85±0.09	0.60±0.10	1.20±0.07	4.28±0.22	1.80±0.42	0.07±0.03	5.76±1.30	5.22±0.25	4.74±0.25	2.73±0.04	4.09±0.16	5.06±0.47	8.04±0.51	9.74±0.97	3.49±0.32	7.11±0.69	0.24±0.05	5.06±0.22	4.05±0.08	1.35±0.35	3.14±0.39	1.80±1.27	2.97±0.14	0.32±0.05	5.66±0.23	3.49±0.14	1.71±0.21	2.18±0.13	0.07±0.02	2.22±0.15	6.23±0.30	0.98±0.12	13.78±0.47	14.54±1.27	1.62±0.27	5.72±0.14	3.34±0.04	3.40±0.59
V3	(E)-2-hexenal*	7.94	854	0.29±0.16	0.46±0.10	0.36±0.13	0.26±0.12	0.23±0.03	0.23±0.10	0.10±0.06	0.29±0.10	0.14±0.10	0.08±0.08	0.05±0.04	0.58±0.09	0.47±0.10	0.01±0.01	1.40±0.14	2.18±0.13	0.28±0.20	0.72±0.01	0.83±0.08	0.88±0.10	0.50±0.09	1.55±0.12	0.93±0.17	1.29±0.23	-	1.42±0.15	0.39±0.03	0.22±0.05	1.08±0.10	0.53±0.39	0.28±0.04	-	0.55±0.03	1.03±0.10	0.88±0.09	0.13±0.02	-	0.91±0.12	1.38±0.24	0.56±0.02	1.28±0.33	0.77±0.20	0.09±0.04	0.26±0.04	0.50±0.36	0.91±0.20
V4	3-hexenol	8.06	856	-	-	-	-	-	-	-	-	-	-	-	-	-	-	1.86±0.08	0.88±0.02	-	1.79±0.04	1.03±0.05	0.08±0.01	-	0.77±0.13	1.93±0.10	0.31±0.09	0.06±0.04	1.48±0.11	1.21±0.07	-	0.35±0.09	0.34±0.04	-	-	0.06±0.01	0.16±0.05	0.69±0.11	0.35±0.04	0.23±0.05	1.50±0.08	2.55±0.15	1.58±0.12	2.78±0.06	2.02±0.13	0.02±0.01	0.59±0.05	0.45±0.07	3.35±0.48
V5	α-thujene	11.71	929	198.02±12.05	139.99±5.60	190.16±11.98	176.66±28.86	228.45±10.21	203.70±1.51	176.89±20.64	143.84±8.95	165.11±9.79	142.49±13.03	144.28±19.36	207.81±12.79	211.96±16.15	155.21±7.36	149.38±6.80	72.44±1.60	118.76±0.66	6.65±0.21	0.09±0.02	33.35±3.40	97.18±2.72	68.78±7.41	1.06±0.09	67.24±5.66	42.79±2.49	127.18±8.08	45.55±2.62	47.75±3.96	0.22±0.07	94.03±2.84	84.52±3.81	37.91±1.92	22.50±0.46	-	70.13±5.45	77.11±0.51	227.78±20.45	-	19.86±1.38	47.38±3.77	0.42±0.07	0.07±0.03	1.16±0.08	93.00±5.11	0.16±0.05	25.19±2.92
V6	α-pinene*	12.05	937	499.40±28.64	344.52±12.84	482.00±28.80	456.94±72.40	583.05±28.67	540.32±6.63	468.72±51.62	364.49±22.34	444.41±25.47	356.12±31.89	387.62±48.74	545.68±31.08	529.40±41.82	380.79±18.54	441.96±16.31	239.09±4.71	326.70±2.35	192.28±2.42	89.95±2.69	129.97±11.51	265.59±7.16	307.26±30.17	182.76±7.68	276.34±21.84	184.14±9.34	364.71±23.04	174.41±9.82	189.82±15.16	72.14±5.24	312.45±8.80	292.48±13.53	137.97±6.27	109.58±2.06	77.95±6.88	242.08±16.99	322.42±2.09	600.55±50.65	62.08±1.75	100.76±6.42	186.69±13.03	132.99±7.17	86.90±6.22	72.20±4.51	354.66±18.92	59.60±3.46	108.26±9.04
V7	camphene	12.99	952	2.74±0.19	1.73±0.17	2.63±0.12	2.52±0.49	3.39±0.18	3.02±0.16	2.49±0.36	1.88±0.08	2.38±0.12	1.82±0.17	1.99±0.37	2.97±0.32	2.97±0.29	1.93±0.13	2.31±0.05	0.86±0.08	1.46±0.05	1.16±0.05	-	0.08±0.06	0.99±0.03	1.08±0.19	1.59±0.06	1.62±0.19	0.49±0.09	1.65±0.18	0.43±0.07	0.57±0.07	-	1.40±0.05	1.86±0.12	0.35±0.05	0.16±0.01	-	1.31±0.06	1.21±0.06	3.62±0.43	-	-	0.50±0.05	0.07±0.03	-	1.13±0.15	2.94±0.13	-	0.18±0.13
V8	sabinene*	14.51	974	72.10±3.91	47.61±1.72	69.32±3.96	66.62±10.60	87.06±3.85	81.47±1.26	69.05±8.07	52.02±3.30	65.47±3.96	50.06±4.65	57.93±8.16	81.79±5.14	75.66±5.83	53.15±2.66	196.43±8.47	41.99±0.60	49.89±0.53	821.92±16.77	30.47±1.14	21.52±1.81	40.30±1.05	53.77±5.76	94.57±3.74	75.13±5.69	80.16±4.19	56.77±3.65	29.21±1.55	98.18±7.58	95.01±7.44	51.69±1.62	77.80±2.87	44.65±2.11	18.94±0.47	17.03±1.39	541.73±37.24	99.02±0.36	443.22±35.45	21.77±1.13	19.73±1.30	32.25±2.41	100.71±4.65	58.08±3.71	70.03±4.56	122.24±6.95	86.47±4.88	18.00±2.23
V9	β-pinene	14.72	979	301.89±16.82	213.91±7.06	284.57±17.04	267.89±41.06	345.23±15.75	306.83±4.10	266.58±30.01	223.29±13.30	247.99±14.26	220.41±19.88	220.40±28.63	312.40±18.82	321.86±25.25	235.49±11.34	241.39±9.91	116.58±2.00	183.17±2.53	42.41±0.69	3.20±0.08	55.60±4.91	147.86±4.01	106.05±10.40	296.16±11.45	235.53±17.48	71.31±3.64	198.83±12.27	72.12±3.89	78.61±6.04	4.15±0.42	148.74±4.56	260.91±10.24	62.31±3.01	37.29±0.81	1.03±0.13	124.16±8.56	121.49±0.14	351.15±29.52	1.21±0.07	34.37±2.27	77.70±5.23	5.60±0.29	3.29±0.19	282.74±17.73	424.53±19.81	3.96±0.25	44.07±4.72
V10	β-myrcene*	15.79	991	434.94±20.03	273.42±9.02	410.77±20.50	399.99±58.27	514.37±21.21	504.87±5.64	428.97±45.79	312.42±19.12	416.60±23.04	292.88±25.98	365.92±47.13	506.79±29.96	441.19±30.65	315.42±15.71	476.10±18.39	321.16±3.48	333.10±2.05	434.89±5.75	237.27±9.01	204.67±13.96	276.85±7.02	498.90±47.33	452.54±19.40	392.50±24.83	299.32±14.80	394.03±21.68	262.36±12.73	292.32±18.66	202.77±15.43	399.72±9.55	373.02±13.09	191.03±8.00	182.88±5.22	209.66±15.72	320.26±19.67	490.24±1.69	587.88±44.03	172.32±3.72	189.53±11.41	284.38±18.03	348.19±15.24	234.96±12.19	169.14±10.98	457.46±23.42	165.91±8.80	172.64±15.06
V11	α-phellandrene*	16.63	1005	36.71±2.13	23.79±0.97	37.65±1.86	31.13±4.60	36.63±1.16	35.45±0.79	38.77±4.49	28.99±1.86	26.53±1.72	22.82±2.24	29.06±4.13	43.33±2.72	39.39±3.06	22.00±1.16	79.59±2.77	19.79±0.31	36.27±0.29	72.71±1.31	21.97±1.20	17.35±1.32	10.62±0.22	54.98±6.00	41.18±1.84	24.64±2.04	19.07±1.07	51.48±3.14	10.56±0.56	20.48±1.37	23.90±2.02	23.52±0.75	27.92±1.19	17.06±0.91	5.54±0.24	26.27±1.94	35.69±2.46	54.52±0.11	72.99±5.53	5.61±0.19	16.21±0.89	17.61±1.38	56.59±2.48	44.37±2.60	15.36±1.03	57.38±3.10	13.54±0.73	18.70±2.66
V12	α-terpinene*	17.42	1017	85.10±3.93	63.00±2.10	81.43±4.03	69.87±9.18	85.42±4.05	79.01±0.65	74.13±8.12	65.26±3.90	66.67±3.81	62.25±5.63	60.68±7.28	82.77±5.34	91.44±6.95	70.10±3.29	69.79±2.36	33.65±0.55	42.54±0.42	-	-	16.77±1.24	44.48±1.54	28.05±2.49	-	28.81±1.73	19.94±1.12	55.61±3.16	18.88±0.95	21.66±1.51	-	39.56±1.31	38.01±1.49	18.03±0.95	10.39±0.34	-	25.48±1.62	31.43±0.15	100.43±7.41	-	9.07±0.59	21.35±1.45	-	-	0.88±0.07	39.19±1.94	-	12.19±1.22
V13	p-cymene*	17.94	1025	105.62±5.48	91.50±2.29	89.31±4.90	125.51±18.40	204.36±7.17	146.15±3.89	88.97±7.71	77.03±3.69	101.86±7.01	90.61±7.65	92.86±10.58	104.68±5.79	93.56±6.72	66.79±3.24	40.27±1.65	37.85±1.12	314.46±6.01	-	-	13.65±0.50	85.78±3.00	22.65±1.01	-	26.37±1.26	14.62±0.50	110.46±4.90	32.39±1.91	19.44±0.93	-	37.59±0.50	26.40±1.38	15.14±0.75	16.46±0.07	-	55.99±3.27	24.09±0.48	56.79±4.52	-	9.36±0.64	23.44±1.30	-	-	1.38±0.08	36.36±1.27	-	5.82±0.62
V14	d-limonene*	18.48	1031	9317.44±271.87	6241.16±175.36	8842.28±329.44	8462.66±977.16	10454.58±535.34	10424.39±116.70	8731.54±306.14	7089.20±279.97	9065.91±291.75	6577.04±423.03	8061.23±721.73	10410.05±549.99	9354.88±521.35	7374.59±365.34	10243.82±256.72	7463.78±134.06	7687.74±57.23	8931.84±175.28	6407.31±177.51	5715.57±281.62	6624.57±163.15	11803.16±764.91	10673.17±282.93	8828.29±393.99	7407.67±249.09	9035.01±373.79	6343.21±266.81	7164.75±350.01	5588.10±340.28	8731.79±123.39	8514.68±143.37	5062.52±176.84	4934.68±127.20	5831.24±367.73	7093.12±353.06	10581.05±21.31	11557.08±560.42	4819.84±21.08	5508.10±218.16	6966.55±318.07	9070.60±305.64	6623.03±302.70	4611.86±250.95	10510.00±429.28	4772.96±212.35	5128.63±98.04
V15	trans-β-ocimene*	19.61	1049	1.21±0.06	1.59±0.05	2.29±0.14	2.59±0.39	1.73±0.05	1.47±0.05	1.88±0.26	1.84±0.10	1.52±0.15	1.54±0.17	1.49±0.24	5.20±0.32	3.75±0.31	1.58±0.15	21.35±0.63	38.50±0.60	19.90±0.34	79.84±1.04	3.02±0.07	28.30±2.49	40.26±0.53	15.95±1.33	33.66±1.18	14.48±0.60	4.14±0.24	53.75±2.42	34.09±1.40	8.63±0.52	1.00±0.17	66.87±1.37	28.47±1.03	4.66±0.20	3.07±0.10	23.37±1.69	30.30±1.63	6.98±0.11	10.16±0.88	21.95±0.51	3.49±0.18	73.39±2.92	1.75±0.07	1.08±0.07	159.61±8.51	33.48±1.55	0.90±0.09	13.52±1.44
V16	γ-terpinene*	20.32	1060	1702.77±50.89	1409.62±29.10	1610.45±48.45	1519.92±96.10	1749.00±63.59	1592.81±33.75	1476.42±86.22	1414.35±34.84	1449.83±67.52	1380.79±72.03	1317.52±84.79	1648.48±80.01	1740.22±64.94	1507.11±30.54	1336.43±15.61	817.75±1.82	1112.71±21.54	6.98±0.14	9.57±0.37	481.42±26.91	981.03±17.02	688.71±43.07	7.71±0.15	706.55±24.35	545.10±19.18	1249.50±41.46	532.16±16.69	597.79±34.62	1.24±0.33	951.39±12.99	899.04±25.74	537.56±15.91	326.92±7.54	2.29±0.03	683.91±26.16	763.44±7.50	1834.44±118.17	2.93±0.12	327.49±16.41	608.89±23.55	5.35±0.16	3.56±0.06	4.31±0.15	913.38±34.66	2.95±0.09	466.76±4.18
V17	trans-sabinene hydrate*	21.01	1070	3.99±0.24	3.03±0.07	3.81±0.18	4.48±0.53	5.43±0.12	3.64±0.16	3.85±0.41	3.82±0.22	2.66±0.19	3.31±0.26	3.33±0.42	5.27±0.29	5.37±0.22	3.06±0.20	7.17±0.18	1.31±0.11	1.65±0.01	19.20±0.31	-	0.68±0.01	-	0.49±0.11	0.46±0.03	0.69±0.06	0.81±0.03	5.22±0.17	0.18±0.05	0.54±0.05	0.78±0.10	2.44±0.12	1.38±0.02	0.73±0.09	0.08±0.02	-	8.26±0.29	2.04±0.02	11.95±1.10	-	0.37±0.05	1.14±0.09	0.78±0.03	0.39±0.08	-	2.63±0.18	0.67±0.04	1.05±0.21
V18	1-octanol	21.37	1071	-	-	-	-	-	-	-	-	-	-	-	-	-	0.02±0.01	6.17±0.21	0.15±0.07	-	5.68±0.06	1.13±0.10	0.12±0.09	-	0.17±0.12	2.08±0.07	-	0.32±0.02	1.08±0.06	-	-	1.80±0.19	-	0.29±0.05	0.57±0.05	-	1.35±0.06	1.04±0.07	1.99±0.03	6.31±0.44	0.05±0.02	5.12±0.15	0.38±0.07	9.97±0.23	7.88±0.36	-	1.87±0.07	1.03±0.07	2.94±0.31
V19	terpinolene*	22.06	1088	116.11±3.31	94.14±2.41	110.44±4.45	102.89±10.24	123.00±2.56	109.09±1.31	101.27±8.70	93.93±3.99	93.23±3.99	91.32±7.00	85.58±8.80	114.56±6.55	120.76±5.05	98.61±3.79	90.65±2.40	49.77±0.27	68.72±0.63	1.47±0.00	0.39±0.02	24.40±1.33	63.34±1.58	38.03±2.97	0.86±0.02	40.50±1.52	30.24±1.45	77.67±3.81	30.57±1.22	32.87±1.85	0.48±0.16	57.32±1.33	54.78±2.06	28.64±1.07	16.71±0.38	0.17±0.06	44.91±2.19	43.35±0.47	128.79±8.21	0.12±0.03	15.08±0.95	32.70±1.40	0.33±0.06	0.08±0.01	15.80±0.90	54.57±1.95	0.12±0.01	21.63±2.29
V20	trans-β-terpineol	23.13		7.40±0.36	7.01±0.26	6.91±0.18	9.03±1.03	10.49±0.21	6.70±0.06	7.58±0.65	8.14±0.28	4.76±0.26	6.67±0.49	6.27±0.55	10.62±0.58	11.32±0.64	6.31±0.36	8.02±0.20	-	-	-	-	0.83±0.06	-	-	-	0.01±0.01	-	9.70±0.51	-	-	-	0.75±0.02	0.04±0.03	-	-	-	0.86±0.15	0.93±0.06	12.62±0.96	-	0.26±0.06	-	-	-	-	1.67±0.19	-	2.10±0.39
V21	β-linalool*	23.28	1099	11.94±0.66	6.85±0.20	9.69±0.18	11.07±1.30	11.70±0.31	10.41±0.24	11.80±0.97	10.98±0.38	8.59±0.47	9.39±0.70	8.83±0.88	16.96±0.85	17.28±0.91	7.30±0.37	141.09±3.61	91.39±2.21	25.21±0.20	374.20±5.30	42.96±2.03	78.27±2.20	13.21±0.20	-	-	68.45±1.92	35.31±1.21	137.55±5.87	16.47±0.47	41.57±1.78	43.33±2.70	93.54±2.57	88.22±2.98	30.93±1.44	12.33±0.49	48.26±2.00	68.77±3.31	100.32±0.58	71.95±5.10	9.01±0.28	39.20±2.07	153.95±7.60	17.03±0.53	11.98±0.36	95.18±1.97	214.37±8.20	44.02±1.81	13.24±1.83
V22	nonanal*	23.59	1104	4.48±0.26	2.39±0.06	5.51±0.12	2.13±0.33	2.15±0.07	2.73±0.10	4.36±0.49	3.52±0.26	3.12±0.21	1.69±0.08	3.26±0.49	3.69±0.13	3.47±0.18	0.98±0.08	4.86±0.26	0.64±0.09	12.00±0.08	1.66±0.08	1.21±0.10	1.21±0.04	-	6.85±0.59	6.21±0.22	4.55±0.18	1.70±0.18	2.35±0.06	0.79±0.07	1.30±0.07	0.07±0.06	0.10±0.01	3.64±0.24	1.19±0.06	0.76±0.05	5.81±0.39	1.88±0.17	5.61±0.07	6.50±0.56	-	3.45±0.18	-	16.73±0.67	12.78±0.60	-	9.68±0.37	-	0.99±0.31
V23	trans-limonene oxide*	25.59	1138	0.58±0.06	0.42±0.02	0.37±0.06	1.07±0.24	1.49±0.04	1.34±0.07	0.57±0.08	0.50±0.06	0.78±0.09	0.34±0.05	1.45±0.20	1.90±0.19	0.60±0.03	-	1.19±0.05	1.67±0.12	2.05±0.06	2.28±0.07	3.02±0.31	1.05±0.07	3.50±0.14	3.02±0.30	3.65±0.19	2.41±0.05	2.28±0.15	1.88±0.13	-	3.28±0.34	2.24±0.17	1.20±0.30	1.72±0.11	1.67±0.11	1.46±0.07	2.30±0.11	2.04±0.07	4.07±0.19	0.44±0.08	1.38±0.09	2.30±0.07	0.55±0.04	1.19±0.06	1.12±0.18	1.44±0.13	1.67±0.10	1.82±0.14	1.07±0.22
V24	(R)-(+)-citronellal*	26.85	1152	14.20±0.55	5.97±0.14	11.39±0.31	6.51±0.91	7.28±0.10	13.49±0.17	13.28±1.24	9.38±0.56	10.70±0.49	5.58±0.47	11.74±1.34	16.72±0.90	7.79±5.51	5.66±0.32	7.67±0.31	2.40±0.09	3.07±0.06	0.06±0.05	5.55±0.23	0.56±0.05	1.12±0.01	8.69±0.81	13.57±0.54	0.77±0.06	4.78±0.34	6.09±0.32	1.98±0.16	10.97±0.58	6.16±0.51	3.84±0.11	1.79±0.11	5.52±0.23	1.71±0.12	4.83±0.32	8.92±0.59	13.26±0.06	13.27±1.06	1.19±0.12	1.25±0.15	1.38±0.12	4.00±0.18	2.66±0.17	0.68±0.09	2.72±0.14	4.22±0.26	2.57±0.37
V25	4-terpineol*	28.56	1177	6.48±0.31	4.52±0.36	6.07±0.32	6.39±0.84	7.41±0.11	5.86±0.80	5.84±0.65	5.52±0.31	4.43±0.14	5.40±0.71	5.64±0.67	8.32±0.54	8.07±0.23	4.58±0.34	5.94±0.28	2.58±0.19	1.58±0.07	0.81±0.10	-	0.82±0.05	-	1.03±0.12	-	0.99±0.04	1.18±0.06	6.66±0.38	0.29±0.02	0.57±0.03	-	3.95±0.07	2.37±0.15	0.97±0.11	0.20±0.03	-	2.72±0.33	3.15±0.18	8.95±0.64	-	1.03±0.27	2.76±0.31	0.43±0.09	0.44±0.04	-	2.86±0.37	-	0.90±0.37
V26	α-terpineol*	29.59	1189	31.55±0.84	22.68±0.62	28.21±0.91	35.52±4.24	37.70±0.68	29.85±0.22	30.22±3.15	28.89±1.41	21.55±0.99	25.22±2.42	26.38±2.35	39.84±1.96	40.09±1.75	25.73±1.42	42.43±0.42	14.29±0.22	13.01±0.19	31.04±0.18	8.31±0.48	11.13±0.18	0.05±0.04	12.43±1.17	15.10±0.62	9.57±0.31	6.44±0.16	43.78±2.04	4.60±0.20	6.19±0.20	5.36±0.41	11.54±0.47	12.52±0.55	6.08±0.35	4.96±0.42	3.44±0.13	18.82±1.15	22.11±0.23	58.53±3.99	1.42±0.05	8.41±0.40	12.69±0.82	9.43±0.37	6.46±0.25	-	23.96±1.09	3.87±0.19	12.09±1.60
V27	decanal*	30.59	1206	29.78±1.05	19.84±0.06	28.08±0.71	21.23±2.93	22.53±0.36	27.91±0.83	29.09±3.12	25.58±1.56	22.50±1.14	19.81±1.59	21.03±2.13	28.13±1.99	27.86±1.17	12.54±0.72	29.08±0.88	11.66±0.36	37.74±0.69	49.23±0.44	19.61±0.91	15.01±0.12	13.48±0.52	38.86±3.15	20.74±1.11	45.12±1.60	20.43±1.18	41.92±1.77	11.02±0.63	17.60±0.85	33.62±2.26	13.83±0.47	32.68±1.35	18.74±0.61	6.56±0.35	33.01±2.04	28.77±1.69	46.37±0.75	50.95±3.62	2.38±0.29	11.30±0.51	12.69±0.55	49.90±2.01	40.14±1.43	1.15±0.09	58.18±1.80	21.95±0.94	11.64±2.02
V28	n-octyl acetate	31.05	1210	-	-	-	-	-	-	-	-	-	-	-	-	-	-	1.27±0.05	-	-	0.94±0.04	-	0.32±0.07	-	1.80±0.14	-	2.60±0.11	-	4.64±0.13	0.34±0.06	-	-	-	0.50±0.07	-	-	3.62±0.26	1.67±0.11	-	3.26±0.14	-	-	2.08±0.16	0.95±0.02	0.14±0.04	0.64±0.13	1.41±0.07	-	0.21±0.15
V29	citronellol*	32.1	1228	-	-	-	-	-	-	-	-	-	-	-	-	-	2.84±0.26	-	-	0.14±0.03	0.57±0.04	2.35±0.08	-	1.66±0.13	28.83±8.36	5.23±0.19	-	-	-	3.15±0.16	-	0.77±0.20	1.48±0.09	2.00±0.15	3.60±0.98	-	0.40±0.04	-	-	11.16±0.73	1.11±0.06	0.28±0.04	0.66±0.05	1.07±0.09	0.52±0.01	-	-	1.03±0.02	0.38±0.06
V30	methyl thymyl ether	32.14	1235	7.30±0.36	2.49±0.04	4.69±0.12	2.86±0.50	5.01±0.09	6.79±0.18	4.61±0.64	3.57±0.30	4.57±0.26	3.12±0.38	5.91±0.70	7.77±0.51	6.31±0.32	-	88.01±2.82	65.05±0.57	-	-	-	-	2.10±0.06	-	-	0.43±0.08	14.57±0.88	45.30±1.94	-	11.94±0.63	-	-	1.60±0.02	-	-	-	181.79±10.52	15.56±0.53	-	-	-	-	-	-	-	4.46±0.25	-	-
V31	p-methoxybenzylamine	32.48	1233	0.78±0.11	0.22±0.03	0.24±0.07	1.64±0.27	1.87±0.16	0.81±0.06	0.41±0.13	0.41±0.05	0.37±0.09	0.56±0.01	0.65±0.39	1.41±0.10	0.96±0.08	0.01±0.01	-	-	-	-	-	-	-	-	-	-	-	-	-	-	-	-	-	-	-	-	-	-	-	-	-	-	-	-	-	-	-	-
V32	trans-chrysanthenyl acetate	32.64	1239	0.10±0.04	0.03±0.01	0.06±0.02	-	-	0.01±0.01	0.10±0.04	0.03±0.02	-	-	0.10±0.07	0.27±0.08	0.08±0.06	-	0.29±0.08	-	-	1.47±0.01	0.12±0.05	0.19±0.04	-	-	0.43±0.05	-	-	-	-	-	-	0.35±0.07	-	-	-	-	-	0.95±0.01	-	-	0.52±0.06	-	0.10±0.03	-	-	-	-	-
V33	carvone*	32.85	1242	-	-	-	-	-	-	-	-	-	-	-	-	-	-	-	-	1.06±0.06	2.39±0.03	-	-	-	-	1.24±0.17	-	-	0.93±0.07	-	-	-	-	-	-	-	0.45±0.09	0.06±0.04	0.33±0.00	-	-	-	0.04±0.03	0.92±0.09	0.77±0.10	1.30±0.10	0.15±0.02	-	-
V34	trans-2-decenal*	34.31	1263	-	-	-	-	-	-	-	-	-	-	-	-	-	-	2.04±0.03	1.84±0.02	0.09±0.06	0.28±0.03	-	1.57±0.13	-	4.53±0.40	1.48±0.12	0.46±0.03	0.63±0.12	5.34±0.38	-	0.02±0.01	0.22±0.06	1.31±0.07	0.15±0.06	0.30±0.06	-	0.66±0.09	2.96±0.33	2.12±0.02	0.40±0.09	-	-	-	0.20±0.06	0.07±0.03	0.03±0.03	1.12±0.16	0.05±0.03	-
V35	Isopiperitenone	34.5		0.25±0.21	0.10±0.04	0.26±0.18	0.70±0.27	0.87±0.09	0.71±0.27	0.37±0.12	0.32±0.23	0.21±0.17	-	0.64±0.16	1.32±0.14	0.23±0.07	0.48±0.15	0.76±0.19	0.45±0.02	0.20±0.14	1.53±0.11	0.79±0.08	-	0.24±0.19	-	-	0.08±0.05	0.14±0.18	1.00±0.04	0.41±0.03	-	0.32±0.14	0.29±0.21	0.02±0.02	0.39±0.07	0.37±0.09	-	1.17±0.08	0.61±0.15	0.95±0.20	0.17±0.15	-	-	1.37±0.19	1.10±0.03	0.07±0.04	0.57±0.09	0.48±0.18	1.59±0.44
V36	α-citral*	34.69	1270	0.22±0.00	0.10±0.01	0.10±0.06	0.24±0.09	0.37±0.07	0.05±0.04	0.16±0.09	0.02±0.01	0.02±0.01	-	0.24±0.08	0.41±0.05	0.30±0.05	-	0.68±0.10	-	-	1.44±0.11	0.36±0.05	1.03±0.10	-	0.81±0.15	0.74±0.13	-	-	-	-	-	-	0.24±0.04	-	-	-	0.22±0.05	-	1.77±0.08	-	-	1.70±0.13	-	1.10±0.06	0.48±0.01	-	-	-	-
V37	perillaldehyde	34.89	1272	6.70±0.17	3.37±0.11	6.52±0.26	9.42±1.34	10.02±0.12	7.61±0.09	6.89±0.72	5.99±0.37	3.95±0.33	6.21±0.77	6.62±0.83	11.56±0.72	9.54±0.45	3.79±0.12	5.94±0.31	1.20±0.06	2.13±0.03	6.34±0.14	1.74±0.10	8.15±0.25	-	4.24±0.44	3.02±0.30	1.10±0.06	1.75±0.05	1.81±0.04	1.78±0.02	1.32±0.06	1.04±0.09	6.81±0.13	3.76±0.13	0.83±0.07	0.40±0.07	5.22±0.25	3.64±0.27	4.06±0.07	0.85±0.09	1.21±0.08	1.52±0.16	3.01±0.15	0.60±0.05	0.25±0.05	-	3.53±0.16	2.49±0.13	0.79±0.33
V38	1-decanol*	35.18	1273	-	-	-	-	-	-	-	-	-	-	-	-	-	-	-	-	-	0.87±0.00	0.05±0.04	-	-	-	-	-	0.15±0.03	0.17±0.05	-	-	0.23±0.08	-	-	0.03±0.00	-	-	-	0.29±0.02	0.23±0.08	-	0.11±0.09	-	2.11±0.18	1.11±0.12	-	-	0.34±0.02	0.26±0.04
V39	menthadienol	36.06	1287	1.19±0.14	0.13±0.06	0.35±0.06	0.98±0.26	1.43±0.02	0.72±0.03	0.74±0.16	0.42±0.05	0.33±0.08	0.47±0.16	0.85±0.23	2.06±0.04	1.63±0.13	-	-	-	0.02±0.00	0.53±0.04	-	0.50±0.05	-	-	8.65±0.54	-	-	0.45±0.03	-	-	0.03±0.03	0.07±0.05	0.53±0.05	-	-	0.38±0.10	-	-	-	-	1.05±0.17	-	2.19±0.21	1.45±0.02	-	1.91±0.12	0.15±0.07	-
V40	thymol*	36.29	1291	6.07±0.35	8.80±0.36	12.73±0.98	6.30±0.95	3.35±0.05	5.16±0.38	6.82±0.81	10.68±0.64	8.12±0.34	7.54±0.96	6.80±0.79	9.94±0.50	9.07±0.43	13.75±0.88	12.33±0.60	24.72±0.21	-	-	-	-	94.44±2.17	27.33±2.34	-	19.54±0.45	4.50±0.34	0.15±0.04	60.07±1.82	1.61±0.06	-	50.28±0.71	47.78±1.61	0.35±0.01	-	-	11.08±0.66	10.14±0.01	-	-	-	11.77±0.44	-	-	-	55.57±2.24	-	-
V41	undecanal*	37.43	1307	2.03±0.18	0.89±0.07	2.49±0.15	0.81±0.17	1.09±0.06	1.28±0.15	1.88±0.28	1.28±0.14	1.51±0.12	0.77±0.15	1.24±0.29	1.30±0.13	1.58±0.09	0.12±0.05	0.87±0.07	0.07±0.08	5.69±0.22	0.16±0.01	-	0.05±0.04	0.56±0.10	1.75±0.28	1.47±0.17	2.12±0.10	0.46±0.03	0.20±0.14	0.30±0.04	0.23±0.02	-	-	2.17±0.10	0.14±0.04	0.25±0.09	1.54±0.11	0.40±0.10	1.58±0.02	2.49±0.13	-	0.54±0.09	-	3.93±0.25	2.74±0.08	-	3.73±0.14	-	0.13±0.10
V42	2,4-decadienal	37.94	1317	-	-	-	-	-	-	-	-	-	-	-	-	-	-	1.49±0.18	1.97±0.13	-	-	0.58±0.13	2.13±0.12	-	5.68±0.47	-	0.15±0.05	1.30±0.09	0.63±0.45	-	0.23±0.04	0.39±0.07	-	-	0.46±0.10	-	0.06±0.07	0.67±0.15	4.36±0.11	0.18±0.11	-	-	0.80±0.17	-	-	-	1.03±0.06	0.28±0.06	-
V43	(-)-dihydrocarvyl acetate	38.76	1330	-	-	-	-	-	-	-	-	-	-	-	-	-	-	4.11±0.22	4.34±0.08	2.91±0.13	2.37±0.13	-	3.36±0.17	8.07±0.45	0.69±0.18	0.67±0.07	2.61±0.29	0.46±0.09	-	-	0.14±0.03	-	-	2.18±0.12	-	1.18±0.10	0.03±0.01	-	1.22±0.15	-	-	-	-	-	-	5.07±0.36	4.76±0.32	-	-
V44	δ-elemene	39	1338	0.02±0.02	0.32±0.01	0.66±0.06	0.19±0.14	1.04±0.11	0.04±0.01	0.04±0.04	0.03±0.01	0.57±0.03	0.06±0.03	0.02±0.02	0.31±0.10	0.07±0.06	-	53.09±1.76	55.24±0.63	42.08±1.53	33.11±0.16	3.67±0.20	46.64±2.34	90.83±4.73	16.79±2.00	16.06±0.87	33.35±2.05	13.64±0.54	-	-	8.97±0.21	-	3.69±0.12	28.67±1.17	4.61±0.38	19.22±1.31	7.69±0.63	-	23.52±0.28	-	3.23±0.11	-	-	-	-	4.93±0.35	48.20±2.66	-	-
V45	citronellol acetate	40.21	1354	0.55±0.11	0.01±0.00	0.09±0.02	0.03±0.02	0.48±0.04	1.41±0.03	0.35±0.08	0.04±0.02	0.43±0.06	0.51±0.14	0.40±0.15	0.72±0.05	0.38±0.05	-	2.49±0.14	0.48±0.05	0.79±0.04	0.55±0.03	-	0.02±0.02	-	5.07±0.62	1.96±0.09	1.02±0.14	0.96±0.09	5.92±0.45	1.59±0.09	0.26±0.03	-	0.21±0.03	0.56±0.05	0.56±0.04	0.98±0.12	1.03±0.09	5.01±0.42	1.03±0.00	9.81±0.81	6.53±0.24	0.05±0.03	4.25±0.24	0.46±0.03	0.02±0.02	0.20±0.09	0.79±0.06	-	1.19±0.24
V46	nerol acetate*	40.76	1364	0.59±0.13	0.14±0.10	0.29±0.05	0.21±0.09	0.30±0.05	0.85±0.03	0.34±0.06	0.14±0.07	0.38±0.07	0.58±0.16	0.09±0.07	0.62±0.14	0.62±0.04	-	3.12±0.07	1.10±0.06	3.35±0.18	10.29±0.01	0.04±0.03	3.35±0.21	0.11±0.08	6.34±0.69	10.29±0.49	2.64±0.06	1.42±0.12	10.85±0.38	2.90±0.17	0.39±0.06	0.50±0.13	2.70±0.08	3.20±0.25	1.02±0.05	1.55±0.15	5.75±0.46	3.00±0.16	3.05±0.02	7.89±0.46	1.02±0.07	3.46±0.35	3.68±0.31	0.68±0.09	0.11±0.07	2.29±0.21	3.05±0.28	1.47±0.20	0.42±0.30
V47	α-copaene	41.46	1376	1.58±0.14	1.66±0.21	1.98±0.21	2.88±0.57	3.15±0.09	3.57±0.02	3.31±0.48	2.50±0.20	3.62±0.25	0.61±0.13	1.97±0.39	4.64±0.36	1.97±0.12	2.13±0.13	16.51±0.38	3.39±0.05	9.04±0.24	3.90±0.10	1.82±0.09	1.28±0.15	22.30±1.13	0.96±0.23	1.50±0.21	1.52±0.18	0.40±0.02	8.37±0.59	3.32±0.17	0.71±0.08	5.19±0.54	2.33±0.06	1.82±0.02	0.08±0.07	5.27±0.31	1.63±0.15	-	0.98±0.06	-	1.47±0.06	5.72±0.46	-	12.98±0.63	10.10±0.59	12.99±0.89	2.81±0.15	3.99±0.22	6.02±0.76
V48	geraniol acetate	42.01	1382	0.42±0.07	-	0.07±0.04	0.07±0.06	0.05±0.02	0.61±0.08	0.27±0.10	-	0.18±0.09	0.30±0.09	0.08±0.05	0.63±0.12	0.52±0.07	-	5.59±0.15	-	4.43±0.21	2.22±0.00	0.17±0.01	5.98±0.25	6.49±0.45	4.38±0.47	5.31±0.37	3.33±0.26	0.10±0.03	9.35±0.60	2.83±0.17	0.04±0.03	-	-	1.87±0.09	0.16±0.01	8.94±0.54	4.50±0.33	1.63±0.20	2.32±0.07	10.29±0.70	-	3.49±0.38	2.42±0.08	3.16±0.10	1.48±0.13	5.67±0.40	4.75±0.30	-	2.89±0.56
V49	β-cubebene	42.29	1389	1.10±0.16	1.29±0.15	1.38±0.06	1.97±0.43	2.25±0.11	2.62±0.03	2.51±0.49	1.99±0.18	2.72±0.17	0.43±0.08	1.34±0.28	3.46±0.16	1.32±0.05	1.56±0.14	14.33±0.38	-	4.16±0.13	0.43±0.05	0.21±0.15	-	11.16±0.55	-	-	0.43±0.10	-	6.72±0.42	2.73±0.15	3.21±0.08	3.90±0.34	1.25±0.07	0.72±0.02	-	1.50±0.15	1.04±0.10	-	-	-	0.75±0.03	4.24±0.24	-	10.94±0.48	8.30±0.42	10.19±0.65	1.24±0.22	3.16±0.16	4.98±0.48
V50	β-elemene	42.42	1391	-	-	-	-	-	-	-	-	-	-	-	-	-	0.03±0.02	17.13±0.48	20.14±0.25	51.54±1.23	13.82±0.05	2.24±0.24	8.73±0.54	88.08±3.77	5.67±0.86	29.56±2.20	9.96±0.53	4.09±0.18	1.35±0.14	6.13±0.25	-	0.50±0.13	1.11±0.01	10.18±0.38	1.25±0.16	69.59±3.80	1.35±0.17	-	7.69±0.11	5.13±0.26	1.14±0.13	0.82±0.03	-	5.25±0.18	3.43±0.16	12.71±0.89	15.82±0.93	0.25±0.09	9.70±1.75
V51	2-cyclododecenol	42.9		0.23±0.11	-	0.02±0.03	0.26±0.13	0.34±0.05	0.28±0.12	0.27±0.13	0.01±0.00	0.10±0.05	0.07±0.08	0.14±0.10	0.23±0.05	0.12±0.05	-	-	-	-	-	-	-	-	0.17±0.16	-	-	-	-	-	-	0.16±0.08	-	-	-	-	-	-	-	0.32±0.11	-	-	-	-	-	-	-	-	-
V52	dimethyl anthranilate	43.29	1408	110.38±2.86	85.11±3.09	131.93±4.41	91.49±14.13	132.00±3.11	102.35±0.99	119.63±14.02	110.98±5.54	106.39±4.67	110.60±11.40	112.91±11.10	150.14±8.01	152.36±5.70	140.45±7.99	-	-	-	-	-	-	-	-	-	-	-	-	-	-	-	-	-	-	-	-	-	-	-	-	-	-	-	-	-	-	-	-
V53	dodecanal*	43.93	1409	9.86±0.41	6.49±0.23	9.09±0.36	6.43±1.13	8.36±0.23	9.89±0.25	9.80±1.37	6.89±0.54	7.50±0.43	6.64±0.88	6.37±1.02	8.68±0.62	9.26±0.39	3.86±0.22	4.45±0.32	1.91±0.12	11.56±0.26	11.97±0.03	2.88±0.17	1.28±0.07	4.36±0.23	7.29±0.78	4.41±0.39	12.79±0.49	4.43±0.11	-	2.10±0.18	3.99±0.14	7.57±0.83	1.77±0.11	8.12±0.51	3.42±0.23	0.49±0.09	8.36±0.65	6.90±0.97	9.34±0.01	17.74±1.07	0.02±0.02	1.49±0.24	2.46±0.14	9.12±0.19	6.72±0.26	-	12.44±0.82	5.13±0.28	2.07±0.59
V54	β-caryophyllene*	44.08	1419	10.67±0.36	12.26±0.45	11.81±0.53	9.47±1.43	9.82±0.31	7.65±0.20	11.03±1.44	10.90±0.75	10.96±0.59	7.68±0.87	8.31±1.25	13.49±0.92	11.72±0.42	10.47±0.56	8.39±0.29	2.42±0.03	3.10±0.15	2.37±0.12	0.08±0.06	7.08±0.45	7.87±0.28	1.03±0.15	0.83±0.10	3.69±0.37	-	5.50±0.47	-	-	0.23±0.10	1.03±0.13	2.15±0.17	-	3.70±0.27	6.09±0.42	4.03±0.81	0.31±0.29	9.64±0.51	-	0.77±0.20	1.06±0.12	0.88±0.42	0.37±0.03	28.35±2.00	4.28±0.40	0.08±0.04	1.01±0.49
V55	γ-elemene	44.91	1434	-	-	-	-	-	-	-	-	-	-	-	-	-	-	7.75±0.44	11.99±0.13	22.28±0.75	7.47±0.19	-	2.63±0.15	32.95±1.53	3.10±0.62	2.61±0.21	1.14±0.17	2.05±0.15	-	-	1.40±0.06	-	-	0.92±0.03	0.40±0.06	0.53±0.08	-	-	4.63±0.16	-	-	-	-	-	-	2.16±0.20	1.90±0.16	-	-
V56	humulene*	46.28	1454	1.02±0.13	1.08±0.01	1.07±0.17	1.18±0.35	1.14±0.06	1.20±0.03	1.35±0.22	1.12±0.09	1.31±0.11	0.58±0.11	0.83±0.29	1.88±0.23	1.14±0.09	0.91±0.12	5.31±0.18	5.62±0.18	9.41±0.27	4.71±0.12	1.15±0.06	2.36±0.11	16.22±0.73	1.58±0.25	4.82±0.31	3.21±0.20	0.75±0.12	0.76±0.08	0.44±0.07	0.74±0.07	0.35±0.10	0.47±0.05	3.57±0.13	0.13±0.02	8.35±0.58	0.24±0.06	-	1.85±0.12	0.73±0.21	0.13±0.04	0.31±0.04	-	1.58±0.14	1.09±0.11	7.43±0.43	5.24±0.34	0.29±0.04	1.20±0.28
V57	trans-β-farnesene*	46.6	1457	-	-	-	-	-	-	-	-	-	-	-	-	-	-	-	26.85±0.39	-	-	0.43±0.07	0.52±0.03	147.02±5.08	-	-	-	1.84±0.27	-	18.90±0.67	2.05±0.17	0.28±0.20	-	-	0.31±0.06	-	2.97±0.18	-	3.09±0.01	-	0.83±0.31	4.25±0.44	5.99±0.36	21.97±1.27	14.74±0.88	-	-	-	-
V58	2-dodecenal	47.38	1465	6.94±0.30	3.76±0.17	5.66±0.23	5.65±1.28	7.06±0.52	6.88±0.05	6.64±1.13	5.28±0.48	5.89±0.28	5.49±0.47	4.83±0.70	7.21±0.58	5.79±0.48	4.95±0.30	0.78±0.57	1.75±0.19	0.71±0.50	0.85±0.03	1.43±0.23	1.16±0.16	1.11±0.28	1.72±0.19	4.80±0.63	0.36±0.26	-	1.39±0.14	0.82±0.06	0.43±0.11	2.57±0.47	1.25±0.20	0.71±0.03	0.76±0.17	0.51±0.07	3.56±0.26	1.70±0.11	1.45±0.02	9.44±0.62	0.45±0.36	0.33±0.08	0.41±0.13	0.51±0.38	1.11±0.04	0.69±0.05	0.16±0.17	3.33±0.42	0.35±0.25
V59	germacrene D	47.87	1481	0.59±0.12	0.76±0.04	0.93±0.08	1.54±0.45	1.77±0.15	2.03±0.02	1.86±0.43	1.37±0.21	1.84±0.06	0.11±0.10	0.87±0.32	2.77±0.30	0.85±0.06	0.84±0.14	71.52±2.48	56.12±0.13	53.26±1.66	34.87±0.66	6.46±0.40	51.00±2.64	88.40±4.82	16.88±2.08	20.82±1.33	42.97±2.48	13.44±0.41	5.02±0.35	2.27±0.07	9.20±0.39	3.38±0.31	7.05±0.27	36.22±1.53	4.92±0.41	26.98±1.96	11.99±0.79	-	23.44±0.05	-	5.22±0.22	3.28±0.27	-	8.53±0.51	6.69±0.15	43.10±2.74	61.61±3.17	2.55±0.17	2.86±2.02
V60	bicyclogermacrene	48.76	1495	2.48±0.08	4.65±0.02	6.58±0.31	2.96±0.68	2.85±0.11	3.43±0.17	3.36±0.48	2.72±0.36	2.60±0.37	2.22±1.59	3.50±0.52	6.00±0.43	3.49±0.08	5.99±0.40	6.61±0.38	7.22±0.08	8.68±0.44	1.76±0.10	-	1.20±0.05	30.26±1.85	-	-	10.98±0.91	-	14.93±1.76	-	-	0.84±0.11	-	11.57±0.24	-	1.70±0.24	-	5.02±0.40	-	132.86±6.40	0.21±0.15	0.81±0.18	-	2.52±0.03	1.13±0.81	90.45±6.74	27.86±1.25	-	0.69±0.49
V61	α-farnesene*	49.73	1508	57.40±2.27	41.44±1.70	81.30±4.96	25.72±5.10	33.32±1.84	48.72±0.11	70.56±9.62	53.17±4.12	42.56±2.18	37.48±5.29	56.52±8.23	57.10±3.79	50.89±1.93	37.76±2.27	-	-	-	-	1.97±0.08	2.29±0.31	-	6.69±0.78	-	230.54±10.20	1.85±0.16	110.08±7.19	26.52±0.71	2.48±0.14	3.70±0.78	11.53±1.15	291.83±12.41	2.32±0.49	60.88±3.80	15.29±1.04	50.31±3.26	3.77±0.06	-	0.36±0.25	23.19±2.07	-	77.13±3.64	43.91±1.81	-	324.48±18.08	1.98±0.57	22.72±2.82
V62	β-cadinene	50.26	1518	2.15±0.19	2.19±0.09	2.41±0.24	3.06±0.62	3.24±0.14	3.96±0.10	3.67±0.55	2.89±0.19	3.82±0.22	0.97±0.15	2.34±0.40	5.09±0.33	2.23±0.18	2.28±0.29	18.39±0.68	5.73±0.15	9.47±0.24	6.25±0.02	3.35±0.16	2.37±0.16	25.23±0.95	2.08±0.31	3.00±0.33	2.75±0.19	0.87±0.07	9.67±0.48	3.66±0.22	1.32±0.02	5.42±0.44	3.24±0.06	3.58±0.19	0.43±0.06	6.19±0.42	1.72±0.34	-	2.45±0.06	-	1.97±0.09	6.49±0.60	-	15.00±0.63	11.31±0.56	22.45±1.51	5.62±0.46	4.23±0.15	6.68±0.98
V63	elemol	51.99	1549	0.33±0.09	0.32±0.08	0.43±0.02	0.73±0.24	0.89±0.09	1.17±0.17	0.88±0.16	0.74±0.09	0.97±0.03	0.13±0.09	0.24±0.18	1.34±0.14	0.28±0.03	0.39±0.07	1.98±0.13	3.94±0.15	3.58±0.03	4.75±0.21	2.54±0.17	1.53±0.10	7.99±0.31	1.47±0.17	2.36±0.32	-	0.52±0.08	2.85±0.21	0.88±0.15	0.83±0.08	1.86±0.25	1.23±0.02	-	0.19±0.06	1.48±0.05	0.66±0.04	-	1.74±0.04	-	0.38±0.11	1.46±0.18	-	4.58±0.27	3.50±0.16	3.97±0.23	-	1.46±0.19	1.33±0.95
V64	germacrene B	52.36	1557	-	-	-	-	-	-	-	-	-	-	-	-	-	-	2.52±0.45	-	76.42±2.68	28.31±0.01	0.26±0.05	11.23±0.60	106.86±4.02	14.00±1.75	11.47±0.90	6.61±0.32	9.34±0.44	-	-	7.18±0.19	-	0.22±0.03	5.32±0.18	2.71±0.15	3.37±0.32	1.12±0.14	-	18.73±0.47	-	0.20±0.05	-	-	-	-	8.98±0.69	9.60±0.57	-	-
V65	trans-nerolidol*	52.97	1564	-	-	-	-	-	-	-	-	-	-	-	-	-	-	-	-	-	-	-	-	2.13±0.10	-	-	0.97±0.07	-	0.04±0.01	0.11±0.03	-	-	-	0.79±0.05	-	-	-	-	0.01±0.00	-	-	-	-	-	-	3.17±0.31	1.85±0.17	-	-
V66	germacrene d-4-ol	53.48	1574	-	-	-	-	-	-	-	-	-	-	-	-	-	-	0.75±0.57	-	0.61±0.10	0.50±0.01	-	0.48±0.05	3.55±0.13	-	0.62±0.14	1.37±0.17	-	0.93±0.10	-	-	0.08±0.06	-	1.21±0.16	-	0.59±0.07	0.16±0.11	0.29±0.05	-	2.07±0.26	-	0.15±0.06	-	0.87±0.19	0.62±0.04	22.38±1.44	4.20±0.23	-	0.23±0.17
V67	α-sinensal	63.21	1752	52.89±37.60	43.32±0.47	65.40±0.85	42.33±7.48	54.07±2.30	66.63±3.47	60.17±8.88	55.49±3.78	77.89±4.40	47.66±5.39	42.56±6.53	71.61±5.41	79.93±3.23	57.88±3.15	0.69±0.54	2.30±0.56	0.65±0.46	1.07±0.27	9.76±0.90	-	0.83±0.60	42.09±3.44	0.97±0.15	0.78±0.57	7.62±0.35	1.65±0.44	21.74±0.50	9.67±0.38	32.06±2.90	35.99±1.39	0.87±0.61	3.31±0.14	0.65±0.14	16.30±1.05	108.35±6.92	12.79±0.18	1.80±0.22	0.79±0.33	0.83±0.23	0.46±0.33	0.49±0.34	0.96±0.12	0.80±0.57	0.29±0.12	23.57±0.44	0.44±0.32
	Terpenoids			13096.50±450.99	9118.41±250.94	12474.18±478.44	11869.23±1355.36	14628.15±691.72	14258.03±180.07	12173.67±581.04	10086.33±406.82	12363.43±461.93	9459.61±633.10	11024.54±1007.48	14361.34±763.72	13293.85±725.40	10476.52±469.58	13863.29±348.00	9600.08±153.29	10651.28±54.25	11192.77±208.27	6902.60±197.56	6997.92±355.29	9489.42±237.59	13903.06±949.59	11950.19±334.63	11181.49±505.48	8835.51±308.70	12185.87±522.82	7768.91±324.05	8687.50±445.77	6107.32±380.54	11164.92±172.51	11249.25±241.44	6231.32±221.17	5929.30±158.03	6334.05±403.63	9573.04±494.62	12892.71±13.04	16345.73±895.67	5147.55±23.36	6370.24±268.99	8578.66±402.26	9929.84±343.82	7190.83±329.97	5791.56±320.74	13939.14±585.72	5208.34±233.86	6133.75±161.16
	Phenylpropanoid/benzenoid			118.46±3.20	87.82±3.17	136.87±4.59	95.99±14.89	138.88±3.31	109.95±0.75	124.64±14.79	114.97±5.89	111.33±5.02	114.28±11.78	119.47±12.08	159.32±8.62	159.62±6.08	140.46±8.00	88.01±2.82	65.05±0.57	-	-	-	-	2.10±0.06	-	-	0.43±0.08	14.57±0.88	45.30±1.94	-	11.94±0.63	-	-	1.60±0.02	-	-	-	181.79±10.52	15.56±0.53	-	-	-	-	-	-	-	4.46±0.25	-	-
	Volatile fatty acid derivatives			60.96±2.95	40.76±0.99	57.81±0.95	42.69±6.45	48.75±1.27	55.56±1.85	57.65±6.72	48.38±2.84	46.21±2.39	39.00±3.63	44.10±5.50	62.58±3.56	55.96±2.96	23.73±1.42	67.24±2.08	36.05±1.64	86.24±0.09	86.20±0.83	37.67±2.17	38.38±0.90	41.91±1.34	90.41±8.36	53.77±2.60	85.03±4.63	31.29±1.85	79.76±3.66	26.99±1.16	29.40±1.96	57.84±5.56	32.10±1.91	64.24±3.28	27.73±1.19	21.69±0.53	68.03±4.01	54.58±4.17	81.06±0.11	99.09±6.95	15.87±0.74	49.78±1.72	26.76±2.03	131.13±3.25	108.10±3.35	11.80±1.16	110.50±4.10	42.62±2.00	38.30±6.48
	Total volatiles			13275.92±454.49	9246.99±253.28	12668.86±482.13	12007.91±1376.65	14815.79±690.71	14423.54±181.18	12355.96±602.41	10249.68±414.53	12520.98±469.30	9612.89±647.95	11188.11±1024.96	14583.24±775.77	13509.43±733.09	10640.72±478.58	14018.54±351.77	9701.18±155.31	10737.52±54.17	11278.97±209.11	6940.27±199.69	7036.29±355.58	9533.43±238.56	13993.47±957.92	12003.96±336.94	11266.95±509.87	8881.37±311.28	12310.92±528.38	7795.90±325.20	8728.84±448.35	6165.15±385.62	11197.02±171.50	11315.09±244.70	6259.04±222.35	5950.98±158.21	6402.08±407.53	9809.41±509.06	12989.34±12.40	16444.82±902.27	5163.42±23.94	6420.02±270.31	8605.42±404.29	10060.97±347.03	7298.93±333.19	5803.36±321.89	14054.11±589.85	5250.97±235.59	6172.05±167.58
a: V1-67 represent the volatiles in mandarin cultivars identified by mass spectra and retention index, while "*" indicate that the volaitles were confirmed by standard materials. Volatiles are divided into three classes according to the metabolic pathways and are distinguished by marking them with different colors. b: Retention time. c: Retention index on TR-5 column. The concentration were of μg…
[truncated: 21 more columns]

## Sheet: Table S2
Table S2. List of potential biomarkers of CZG
Var ID (class)	M4.VIPpred
γ-terpinene	5.73715
α-pinene	2.63538
dimethyl anthranilate	2.32314
α-thujene	2.0798
β-pinene	1.61801
terpinolene	1.55329
α-terpinene	1.32321
d-limonene	1.31769
p-cymene	1.29218
α-sinensal	1.18048
β-linalool	1.14217
sabinene	0.786073
β-myrcene	0.74517
trans-β-ocimene	0.664032
germacrene D	0.580557
α-terpineol	0.565601
δ-elemene	0.497704
trans-β-terpineol	0.47133
β-elemen	0.457942
β-caryophyllen	0.420449
4-terpineol	0.379558
2-dodecenal	0.349427
perillaldehyde	0.312921
germacrene B	0.306048
3-hexenal	0.269981
hexanal	0.255819
methyl thymyl ether	0.253518
geraniol acetate	0.247558
decanal	0.232525
(R)-(+)-citronellal	0.230263
thymol	0.229164
nerol acetate	0.220418
trans-β-farnesene	0.199723
α-phellandrene	0.192159
bicyclogermacrene	0.18907
camphene	0.186211
1-octanol	0.176967
γ-elemene	0.159332
β-cadinene	0.15169
trans-limonene oxide	0.151017
p-methoxybenzylamine	0.150048
humulene*	0.148017
citronellol acetate	0.136322
3-hexenol	0.131464
trans-2-decenal	0.131388
(-)-dihydrocarvyl acetate	0.130257
elemol	0.123856
n-octyl acetate	0.113496
2,4-decadienal	0.109455
germacrene d-4-ol	0.103661
α-copaene	0.100845
trans-sabinene hydrate	0.092903
citronellol	0.0856451
nonanal	0.0721716
(E)-2-hexenal	0.071587
carvone	0.0707831
α-citral	0.069208
trans-chrysanthenyl acetate	0.0537486
trans-nerolidol	0.0469596
dodecanal	0.0455215
1-decanol	0.0446655
β-cuvebene	0.0413143
Isopiperitenone	0.0331032
2-cyclododecenol	0.0207749
menthadienol	0.0147218
α-farnesene	0.0121762
undecanal	0.0105935

## Sheet: Table S3
Table S3. Volatile profiles of CZG and STJ during different development stages
Compoundsa	RTb	RIc	CZG								STJ
			60 DAFB	90 DAFB	120 DAFB	150 DAFB	180 DAFB	210 DAFB	240 DAFB		60 DAFB	90 DAFB	120 DAFB	150 DAFB	180 DAFB	210 DAFB	240 DAFB
3-hexenal	5.72	810	2.62±0.39	13.27±1.45	20.34±1.18	23.40±1.18	14.18±0.90	11.79±0.43	6.71±0.18		3.02±0.61	5.26±0.60	46.46±4.08	62.21±4.90	75.35±4.66	53.32±1.87	26.25±0.31
hexanal	5.79	800	6.67±0.77	4.50±0.25	2.93±0.44	1.32±0.20	0.31±0.22	1.81±0.21	1.09±0.28		3.80±0.68	32.91±1.18	19.83±0.43	-	-	-	-
(E)-2-hexenal	7.94	854	0.71±0.17	1.75±0.12	2.74±0.36	1.83±0.10	0.91±0.09	0.47±0.08	0.19±0.04		-	1.12±0.09	4.54±0.64	4.11±0.16	2.76±0.07	1.86±0.16	0.74±0.03
α-thujene	11.71	929	287.34±13.26	137.02±11.80	207.33±8.63	449.00±10.71	175.33±20.41	162.19±5.98	171.10±11.03		147.58±16.98	12.76±0.60	1.70±0.12	2.18±0.28	0.96±0.04	0.58±0.05	0.82±0.01
α-pinene	12.09	937	542.49±22.46	288.51±24.49	460.60±17.18	981.02±18.04	448.08±48.67	408.12±14.76	441.27±25.92		437.59±58.16	155.61±9.37	146.40±9.81	186.51±26.24	113.93±5.92	93.58±4.82	167.22±7.62
camphene	12.99	952	3.55±0.30	1.58±0.21	2.74±0.17	6.84±0.32	2.46±0.41	2.14±0.13	2.43±0.26		3.34±0.48	1.00±0.08	0.84±0.05	0.95±0.08	0.59±0.04	0.45±0.04	0.75±0.06
sabinene	14.51	974	64.12±2.77	35.97±2.95	60.71±2.95	139.25±3.83	66.66±7.76	59.21±3.00	65.25±4.12		1570.58±274.36	375.27±15.54	254.75±16.48	195.65±33.08	135.40±6.62	70.27±3.59	101.55±3.43
β-pinene	14.72	979	436.09±18.76	223.74±18.03	321.78±13.38	650.62±13.49	274.07±30.08	253.01±11.11	263.00±15.20		364.60±57.26	34.68±0.72	12.03±0.82	10.92±1.75	6.75±0.27	3.88±0.22	5.87±0.21
β-myrcene	15.78	991	162.74±6.72	132.70±10.95	281.46±13.79	652.31±13.11	399.91±41.47	352.14±15.51	398.25±21.62		434.31±96.81	388.65±8.64	465.83±23.27	555.19±81.72	344.91±16.80	282.09±15.89	515.40±18.90
α-phellandrene	16.65	1005	55.78±2.82	23.63±2.23	45.83±2.74	117.72±3.14	59.48±7.05	51.73±2.69	51.36±3.40		-	-	-	-	-	-	-
α-terpinene	17.42	1017	123.99±9.58	59.91±3.24	93.23±5.47	171.18±4.35	65.11±7.39	68.43±2.07	72.08±3.90		83.77±13.57	4.15±0.04	-	-	-	-	-
p-cymene	17.96	1025	99.68±2.87	54.90±2.05	77.22±4.27	101.60±4.08	83.90±8.27	96.01±2.74	97.33±5.61		40.93±2.84	-	-	-	-	-	-
d-limonene	18.49	1031	2057.65±70.95	2503.79±230.80	5808.27±254.19	11936.96±188.44	8683.62±763.19	7839.13±256.94	8624.36±327.49		8390.45±1306.30	10893.88±1559.30	14537.00±264.33	15899.80±1543.91	11963.66±371.92	10576.14±424.06	15047.64±443.70
trans-β-ocimene	19.61	1049	7.44±0.27	3.01±0.28	2.80±0.24	4.77±0.15	1.96±0.17	1.64±0.08	1.54±0.07		443.60±64.46	128.08±9.09	58.98±2.49	42.76±6.71	28.99±0.89	15.26±0.77	23.22±0.54
γ-terpinene	20.45	1060	3112.10±187.53	1688.08±92.14	1977.84±77.12	3339.27±76.63	1686.56±129.32	1568.20±46.43	1545.88±61.67		2759.03±135.51	235.84±14.36	0.93±0.17	11.81±1.59	-	-	-
trans-sabinene hydrate	21.04	1070	17.04±0.60	9.30±0.68	9.98±0.54	17.00±0.30	7.39±0.78	6.49±0.36	6.12±0.32		65.41±9.50	15.18±1.43	8.77±0.34	6.46±1.02	4.82±0.15	2.47±0.06	2.89±0.04
1-octanol	22.08	1071	201.96±8.29	111.04±5.59	141.14±5.68	235.14±5.75	106.79±9.20	103.56±3.54	103.59±4.05		-	-	2.12±0.10	4.12±0.45	2.59±0.28	1.37±0.05	1.57±0.11
terpinolene	23.14	1088	48.28±1.14	26.40±1.87	26.87±1.48	42.67±0.98	18.39±1.59	15.81±0.69	13.65±0.70		165.82±17.24	12.23±0.56	1.94±0.08	2.37±0.35	1.31±0.06	0.98±0.05	1.72±0.07
β-linalool	23.3	1099	44.85±1.37	24.51±1.67	27.56±1.35	47.34±1.21	21.35±2.01	18.60±0.91	17.08±0.76		448.01±69.33	148.80±16.99	78.27±1.88	66.31±9.05	40.70±1.91	25.97±1.24	35.62±0.98
nonanal	23.59	1104	4.04±0.22	2.45±0.25	5.10±0.30	14.39±0.34	8.22±0.75	6.94±0.30	7.13±0.35		7.34±1.20	2.55±0.28	3.06±0.09	3.45±0.58	1.77±0.05	1.57±0.09	2.50±0.08
(R)-(+)-citronellal	26.85	1152	3.72±0.09	1.82±0.12	3.43±0.18	10.78±0.37	10.09±0.94	9.22±0.31	11.32±0.63		19.68±3.33	16.57±1.08	25.56±0.78	29.23±4.40	19.31±0.94	13.75±0.68	33.71±1.01
4-terpineol	28.56	1177	19.09±0.68	10.16±1.22	11.56±0.68	20.06±0.27	9.99±0.92	8.20±0.40	8.22±0.52		9.54±1.31	1.80±0.16	0.93±0.09	1.13±0.16	-	-	-
α-terpineol	29.63	1189	99.97±2.77	58.93±3.85	65.94±3.69	112.52±2.06	56.41±4.73	47.70±2.05	46.18±1.90		72.59±10.66	25.13±1.28	17.96±2.22	19.13±3.63	10.02±0.47	10.73±0.49	17.46±0.61
decanal	30.61	1206	22.48±0.71	11.98±0.92	22.75±1.41	56.72±1.28	36.57±3.36	36.70±2.08	35.72±2.42		23.16±3.65	18.44±1.26	36.56±1.51	58.99±9.40	44.02±2.01	46.23±2.76	106.37±3.69
Citronellol	32.1	1228	-	0.67±0.06	2.25±0.10	5.80±0.39	4.06±0.49	4.09±0.11	4.14±0.22		-	-	-	-	-	-	-
thymyl methyl ether	32.18	1235	2.92±0.07	0.55±0.06	-	-	-	-	-		4.73±0.64	5.17±0.22	5.17±0.36	6.88±0.90	4.20±0.20	3.47±0.27	7.45±0.18
p-methoxybenzylamine	32.51	1233	5.32±0.76	2.22±0.60	1.86±0.53	4.57±0.10	2.89±0.41	1.17±0.24	0.72±0.08		-	-	-	-	-	-	-
trans-chrysanthenyl acetate	32.66	1239	0.48±0.12	0.44±0.06	0.57±0.10	1.41±0.07	0.26±0.06	0.04±0.03	0.51±0.07		-	-	-	-	-	-	-
α-citral	34.5	1270	0.32±0.05	0.99±0.22	2.33±0.25	4.65±0.10	1.04±1.47	1.79±0.22	1.68±0.19		-	-	-	-	-	-	-
perillaldehyde	34.68	1272	5.06±0.15	2.30±0.27	2.37±0.25	4.49±0.23	1.65±0.27	0.52±0.08	1.09±0.08		4.25±0.91	7.76±1.33	9.27±0.05	12.97±2.04	10.03±0.47	9.02±0.37	16.23±0.51
thymol	34.89	1272	1.38±0.14	1.74±0.25	4.44±0.29	10.86±0.41	7.76±0.87	7.85±0.36	7.05±0.46		31.04±4.02	2.59±0.47	-	-	-	-	-
undecanal	36.4	1307	72.29±1.28	28.38±1.86	20.97±1.48	35.05±0.56	14.92±1.34	11.67±0.58	8.84±0.44		-	-	-	-	-	-	-
δ-elemene	36.89	1338	7.14±0.89	3.68±0.74	2.97±0.62	6.17±0.10	3.67±0.59	1.59±0.27	0.94±0.03		41.26±8.79	13.53±0.44	7.55±0.55	6.11±1.01	4.43±0.18	2.75±0.17	6.55±0.36
α-copaene	37.43	1376	0.55±0.07	0.25±0.02	1.14±0.09	4.39±0.17	2.76±0.35	2.29±0.10	2.64±0.20		-	-	-	-	-	-	-
β-cubebene	41.48	1376	0.57±0.03	0.02±0.01	1.30±0.13	3.38±0.22	4.29±0.53	2.28±0.25	2.35±0.18		-	-	-	-	-	-	-
β-elemen	42.32	1389	0.68±0.19	0.31±0.07	1.33±0.13	2.78±0.17	3.57±0.50	1.92±0.27	1.65±0.10		35.79±7.51	11.82±0.15	7.32±0.73	5.76±1.17	4.11±0.21	2.29±0.14	4.80±0.25
dimethyl anthranilate	43.47	1408	895.44±14.28	320.84±19.91	275.42±14.20	425.23±6.45	181.41±15.28	173.38±7.27	145.91±6.37		718.64±82.07	23.49±0.63	-	-	-	-	-
dodecanal	43.95	1409	3.25±0.11	1.91±0.24	4.69±0.50	14.96±0.30	10.77±1.25	10.57±0.48	11.40±0.78		-	1.57±0.07	6.74±0.62	12.43±2.23	9.70±0.59	10.18±0.68	26.81±1.10
β-caryophyllene	44.15	1419	97.83±1.60	31.57±1.89	28.32±1.93	48.39±1.34	20.98±2.45	15.62±0.67	10.81±0.58		84.67±11.80	4.90±0.16	1.27±0.07	0.96±0.13	-	-	-
γ-elemene	46.31	1434	7.55±0.18	2.01±0.17	1.95±0.22	4.25±0.13	2.12±0.34	1.43±0.16	1.30±0.07		12.04±2.51	3.88±0.30	2.39±0.28	1.82±0.31	1.32±0.12	0.73±0.05	1.54±0.14
humulene	47.41	1454	1.22±0.14	1.71±0.19	2.53±0.20	7.58±0.14	6.45±0.66	5.45±0.38	7.22±0.67		11.16±1.94	2.61±0.16	1.64±0.04	1.14±0.30	1.09±0.06	0.73±0.06	1.30±0.13
2-dodecenal	47.9	1465	0.02±0.01	-	0.51±0.07	1.90±0.18	2.62±0.41	1.12±0.11	1.08±0.07		-	-	-	-	-	-	-
germacrene D	48.81	1481	16.24±0.71	5.91±0.31	5.13±0.65	8.93±0.24	5.06±0.85	3.43±0.41	2.53±0.36		31.48±6.84	11.50±0.23	6.22±0.62	5.65±1.13	3.84±0.28	2.30±0.13	6.55±0.47
bicyclogermacrene	49.73	1495	91.30±1.74	49.70±3.18	63.97±4.88	165.48±3.53	59.74±6.42	51.20±2.47	54.93±3.55		-	-	-	-	-	-	-
α-farnesene	49.89	1508	1.24±0.04	1.67±0.24	1.43±0.39	1.04±0.17	1.51±0.09	1.54±0.30	2.13±0.64		33.06±5.46	8.94±0.30	3.34±0.35	3.34±0.75	2.51±0.16	1.17±0.06	2.05±0.07
β-cadinene	50.3	1518	0.61±0.06	0.18±0.07	1.36±0.19	3.85±0.19	4.69±0.66	2.59±0.13	2.59±0.20		-	-	-	-	-	-	-
α-sinensal	63.22	1752	116.76±3.14	57.38±4.42	61.12±5.20	128.86±3.92	80.03±6.42	59.56±1.56	66.47±3.14		82.71±13.83	26.41±0.80	18.06±1.53	20.10±2.48	16.89±0.67	10.48±0.76	17.08±0.25
a: Volatiles are divided into three classes according to the metabolic pathways and are distinguished by marking them with different colors. b: Retention time. c: Retention index on TR-5 column. The concentration were of μg/g FW; "-" represent that the substances were under detection level.

## Sheet: Table S4
Table S4. Source and sample information of mandarin accessions
No.	Accession Common Name	Abbreviation	Collected period	Collecting Area
1	Chachiensis	CZG1	Physiological maturity stage	Orchard 1; Xinhui; Guangdong
2	Chachiensis	CZG2	Physiological maturity stage	Orchard 2; Xinhui; Guangdong
3	Chachiensis	CZG3	Physiological maturity stage	Orchard 3; Xinhui; Guangdong
4	Chachiensis	CZG4	Physiological maturity stage	Orchard 4; Xinhui; Guangdong
5	Chachiensis	CZG5	Physiological maturity stage	Orchard 5; Xinhui; Guangdong
6	Chachiensis	CZG6	Physiological maturity stage	Orchard 6; Xinhui; Guangdong
7	Chachiensis	CZG7	Physiological maturity stage	Orchard 7; Xinhui; Guangdong
8	Chachiensis	CZG8	Physiological maturity stage	Orchard 8; Xinhui; Guangdong
9	Chachiensis	CZG9	Physiological maturity stage	Orchard 9; Xinhui; Guangdong
10	Chachiensis	CZG10	Physiological maturity stage	Orchard 10; Xinhui; Guangdong
11	Chachiensis	CZG11	Physiological maturity stage	Orchard 11; Xinhui; Guangdong
12	Chachiensis	CZG12	Physiological maturity stage	Orchard 12; Xinhui; Guangdong
13	Chachiensis	CZG13	Physiological maturity stage	Orchard 13; Xinhui; Guangdong
14	Chachiensis	CZG-60	60 DAFB	Xinhui; Guangdong
15	Chachiensis	CZG-90	90 DAFB	Xinhui; Guangdong
16	Chachiensis	CZG-120	120 DAFB	Xinhui; Guangdong
17	Chachiensis	CZG-150	150 DAFB	Xinhui; Guangdong
18	Chachiensis	CZG-180	180 DAFB	Xinhui; Guangdong
19	Chachiensis	CZG-210	210 DAFB	Xinhui; Guangdong
20	Chachiensis	CZG-240	240 DAFB	Xinhui; Guangdong
21	Shatangju	STJ-60	60 DAFB	Xinhui; Guangdong
22	Shatangju	STJ-90	90 DAFB	Xinhui; Guangdong
23	Shatangju	STJ-120	120 DAFB	Xinhui; Guangdong
24	Shatangju	STJ-150	150 DAFB	Xinhui; Guangdong
25	Shatangju	STJ-180	180 DAFB	Xinhui; Guangdong
26	Shatangju	STJ-210	210 DAFB	Xinhui; Guangdong
27	Shatangju	STJ-240	240 DAFB	Xinhui; Guangdong
28	Chachiensis	CCZG	Physiological maturity stage	Beibei; Chongqing
29	Yuenanju	YNJ	Physiological maturity stage	Beibei; Chongqing
30	Dechangjinqianju	DCJQ	Physiological maturity stage	Beibei; Chongqing
31	Zaoju	ZJ	Physiological maturity stage	Beibei; Chongqing
32	Guipingzhushaju	ZSJ	Physiological maturity stage	Beibei; Chongqing
33	Yangxiang	YX	Physiological maturity stage	Beibei; Chongqing
34	Yiyugan	YYG	Physiological maturity stage	Beibei; Chongqing
35	Zhuhongju	ZHJ	Physiological maturity stage	Beibei; Chongqing
36	Xingyidahongpao	XYDH	Physiological maturity stage	Beibei; Chongqing
37	Youpiju	YPJ	Physiological maturity stage	Beibei; Chongqing
38	Taiwan Ponkan	TWPG	Physiological maturity stage	Beibei; Chongqing
39	Wugandaju	WGDJ	Physiological maturity stage	Beibei; Chongqing
40	Shantousuanju	STSJ	Physiological maturity stage	Beibei; Chongqing
41	Tuju	TJ	Physiological maturity stage	Beibei; Chongqing
42	Taitian Ponkan	TTPG	Physiological maturity stage	Beibei; Chongqing
43	Suhong	SH	Physiological maturity stage	Beibei; Chongqing
44	Sihuigan	SHG	Physiological maturity stage	Beibei; Chongqing
45	Shiju	SJ	Physiological maturity stage	Beibei; Chongqing
46	Ponkan No.3	PG3	Physiological maturity stage	Beibei; Chongqing
47	Nichinan No.1 Satsuma mandarin	NN1	Physiological maturity stage	Beibei; Chongqing
48	Shagan	SG	Physiological maturity stage	Beibei; Chongqing
49	Mashiju	MSJ	Physiological maturity stage	Beibei; Chongqing
50	Mataliju	MTLJ	Physiological maturity stage	Beibei; Chongqing
51	Nianju	NJ	Physiological maturity stage	Beibei; Chongqing
52	Lizhigan	LZG	Physiological maturity stage	Beibei; Chongqing
53	Murcott	MKTJ	Physiological maturity stage	Beibei; Chongqing
54	Moluogesuanju	MLGJ	Physiological maturity stage	Beibei; Chongqing
55	Kouzhijin No.32	KZJ32	Physiological maturity stage	Beibei; Chongqing
56	Lihong	LH	Physiological maturity stage	Beibei; Chongqing
57	Lihuaju	LHJ	Physiological maturity stage	Beibei; Chongqing
58	Jizhoumigan	JZMG	Physiological maturity stage	Beibei; Chongqing
59	Clementine	KLMD	Physiological maturity stage	Beibei; Chongqing
60	Kalaju	KLJ	Physiological maturity stage	Beibei; Chongqing
61	Jingan	JG	Physiological maturity stage	Beibei; Chongqing
62	Jiangnangan	JNG	Physiological maturity stage	Beibei; Chongqing
63	Hongpishanju	HPSJ	Physiological maturity stage	Beibei; Chongqing
64	Daxianggan	DXG	Physiological maturity stage	Beibei; Chongqing
65	Fuju	FJ	Physiological maturity stage	Beibei; Chongqing
66	Daguonanfengmiju	DGNF	Physiological maturity stage	Beibei; Chongqing
67	Guihuadinanfengmiju	GHD	Physiological maturity stage	Beibei; Chongqing
68	Nanfengmiju	NFMJ	Physiological maturity stage	Beibei; Chongqing
69	Changshaju	CSJ	Physiological maturity stage	Beibei; Chongqing
70	Caoju	CJU	Physiological maturity stage	Beibei; Chongqing
71	Shatangju	CSTG	Physiological maturity stage	Beibei; Chongqing
72	Chihong	CH	Physiological maturity stage	Beibei; Chongqing
73	Bianju	BJ	Physiological maturity stage	Beibei; Chongqing
74	Biangan	BG	Physiological maturity stage	Beibei; Chongqing
75	Bendizao	BDZ	Physiological maturity stage	Beibei; Chongqing
76	Ehime No. 22 Satsuma mandarin	EH22	Physiological maturity stage	Beibei; Chongqing
77	Ehime No. 21 Satsuma mandarin	EH21	Physiological maturity stage	Beibei; Chongqing
78	Anjianghongju	AJHJ	Physiological maturity stage	Beibei; Chongqing

## Sheet: Table S5
Table S5. Quantitative analysis of AA, NMA and MA in CZG and STJ during different development stages
Compounds	RT	CAS	Curves	Range(ug)	R2	CZG (mg/g, DW)								STJ (mg/g, DW)
		CAS				60 DAFB	90 DAFB	120 DAFB	150 DAFB	180 DAFB	210 DAFB	240 DAFB		60 DAFB	90 DAFB	120 DAFB	150 DAFB	180 DAFB	210 DAFB	240 DAFB
NMA	27.62	119-68-6	y=7.9872x-0.0335	20.00-640.00	0.9998	-	-	0.43±0.04	0.29±0.01	0.33±0.02	0.21±0.01	0.18±0.01		-	-	-	-	-	-	-
AA	28.02	552-37-4	y=15.2799x-0.4796	20.00-640.00	0.9994	-	-	-	-	-	-	-		-	-	-	-	-	-	-
MA	39.63	134-20-3	y=42.1676x-0.0648	20.00-640.00	0.9999	-	-	-	-	-	-	-		-	-	-	-	-	-	-

## Sheet: Table S6
Table S6. Statistics of RNA sequence data of Citrus accessions used in this study
No.	Source	Tissue	Code	Sequenced reads	Total bases (G)	Q30 base (%)	Read length	Depth	GC content (%)	ID in NCBIa			Source
										accession	Bioproject	Biosample
1	C. reticulata cv. Chachiensis	peel	CZG-P60-1	37540648	5.56809	94.0206	150	16.873	44.74	SRR31913477	PRJNA1206532	SAMN46079226	sequencing in this study
2	C. reticulata cv. Chachiensis	peel	CZG-P60-2	37739178	5.60198	94.2786	150	16.9757	44.61	SRR31913476	PRJNA1206532	SAMN46079227	sequencing in this study
3	C. reticulata cv. Chachiensis	peel	CZG-P60-3	39913876	5.92088	93.7006	150	17.9421	44.42	SRR31913467	PRJNA1206532	SAMN46079228	sequencing in this study
4	C. reticulata cv. Chachiensis	peel	CZG-P90-1	39001612	5.78667	93.861	150	17.5354	44.47	SRR31913466	PRJNA1206532	SAMN46079229	sequencing in this study
5	C. reticulata cv. Chachiensis	peel	CZG-P90-2	38239862	5.67306	94.035	150	17.1911	44.37	SRR31913465	PRJNA1206532	SAMN46079230	sequencing in this study
6	C. reticulata cv. Chachiensis	peel	CZG-P90-3	39002328	5.78568	93.9283	150	17.5324	44.39	SRR31913464	PRJNA1206532	SAMN46079231	sequencing in this study
7	C. reticulata cv. Chachiensis	peel	CZG-P120-1	38120678	5.6613	94.3093	150	17.1555	44.25	SRR31913463	PRJNA1206532	SAMN46079232	sequencing in this study
8	C. reticulata cv. Chachiensis	peel	CZG-P120-2	39746196	5.89708	94.2679	150	17.8699	44.49	SRR31913462	PRJNA1206532	SAMN46079233	sequencing in this study
9	C. reticulata cv. Chachiensis	peel	CZG-P120-3	42026084	6.22122	91.7762	150	18.8522	44.5	SRR31913461	PRJNA1206532	SAMN46079234	sequencing in this study
10	C. reticulata cv. Chachiensis	peel	CZG-P150-1	41726634	6.19705	94.2639	150	18.7789	44.46	SRR31913460	PRJNA1206532	SAMN46079235	sequencing in this study
11	C. reticulata cv. Chachiensis	peel	CZG-P150-2	39778796	5.9085	93.867	150	17.9045	44.1	SRR31913475	PRJNA1206532	SAMN46079236	sequencing in this study
12	C. reticulata cv. Chachiensis	peel	CZG-P150-3	42929424	6.37711	94.228	150	19.3246	44.25	SRR31913474	PRJNA1206532	SAMN46079237	sequencing in this study
13	C. reticulata cv. Chachiensis	peel	CZG-P210-1	43921634	6.51096	93.9975	150	19.7302	44.44	SRR31913473	PRJNA1206532	SAMN46079238	sequencing in this study
14	C. reticulata cv. Chachiensis	peel	CZG-P210-2	40312716	5.97675	93.9873	150	18.1114	44.45	SRR31913472	PRJNA1206532	SAMN46079239	sequencing in this study
15	C. reticulata cv. Chachiensis	peel	CZG-P210-3	41978716	6.2245	94.2233	150	18.8621	44.55	SRR31913471	PRJNA1206532	SAMN46079240	sequencing in this study
16	C. reticulata cv. Chachiensis	flower	CZG-H-1	48023442	7.12843	95.3795	150	21.6013	43.68	SRR31913470	PRJNA1206532	SAMN46079241	sequencing in this study
17	C. reticulata cv. Chachiensis	flower	CZG-H-2	44964976	6.68931	95.3322	150	20.2706	43.69	SRR31913469	PRJNA1206532	SAMN46079242	sequencing in this study
18	C. reticulata cv. Chachiensis	flower	CZG-H-3	58754948	8.66189	94.7437	150	26.2481	44.82	SRR31913468	PRJNA1206532	SAMN46079243	sequencing in this study
19	C. reticulata ‘Shatangju’	peel	STJ-P60-1	43735452	6.45784	91.74	150	19.5692	44.45	PRJNA1206763			Previous published
20	C. reticulata ‘Shatangju’	peel	STJ-P60-2	42461632	6.26382	91.3266	150	18.9813	44.32
21	C. reticulata ‘Shatangju’	peel	STJ-P60-3	36741890	5.41209	90.4713	150	16.4003	44.22
22	C. reticulata ‘Shatangju’	peel	STJ-P90-1	40442762	5.96067	91.248	150	18.0626	44.46
23	C. reticulata ‘Shatangju’	peel	STJ-P90-2	44147448	6.5061	91.17	150	19.7154	44.46
24	C. reticulata ‘Shatangju’	peel	STJ-P90-3	41554068	6.12428	91.2688	150	18.5584	44.39
25	C. reticulata ‘Shatangju’	peel	STJ-P120-1	43006942	6.3461	91.524	150	19.2306	43.96
26	C. reticulata ‘Shatangju’	peel	STJ-P120-2	42882104	6.3243	91.2871	150	19.1645	44.09
27	C. reticulata ‘Shatangju’	peel	STJ-P120-3	44658682	6.59685	91.7908	150	19.9904	43.72
28	C. reticulata ‘Shatangju’	peel	STJ-P150-1	42763496	6.31677	91.4682	150	19.1417	43.67
29	C. reticulata ‘Shatangju’	peel	STJ-P150-2	42250510	6.24149	91.4356	150	18.9136	43.89
30	C. reticulata ‘Shatangju’	peel	STJ-P150-3	42468696	6.27117	91.3356	150	19.0036	43.89
31	C. reticulata ‘Shatangju’	peel	STJ-P210-1	42436308	6.25935	91.5095	150	18.9677	44.19
32	C. reticulata ‘Shatangju’	peel	STJ-P210-2	42565064	6.27649	91.377	150	19.0197	44.22
33	C. reticulata ‘Shatangju’	peel	STJ-P210-3	36597726	5.38574	90.4334	150	16.3204	44.05
aData file submitted to NCBI: the data uploaded to NCBI are raw data.

## Sheet: Table S7
Table S7. Primers of genes related to prokaryotic expression vector and qRT-PCR
	Gene primers	Sequences of primers (5’-3’)
Gene cloning	SAMT1-F	ATGGTTGTGGTAAGTGTTCCTTGCA
	SAMT1-R	TCAGGGCTGTGCATGCTGCTTCCTT
	SAMT2-F	ATGGAGGTGGTCCAAGTGCTTCACA
	SAMT2-R	TCATCCAATTTTCGTCAAGGAAACT
Prokaryotic expression vector (pET-6HN)	SAMT1-pET-F	GATAAGGCCTCTGTCGACATGGTTGTGGTAAGTGTTCCTTGCA
	SAMT1-pET-R	GCCAGAATTCGCAAGCTTTCAGGGCTGTGCATGCTGCTTCCTT
	SAMT2-pET-F	GATAAGGCCTCTGTCGACATGGAGGTGGTCCAAGTGCTTCACA
	SAMT2-pET-R	GCCAGAATTCGCAAGCTTTCATCCAATTTTCGTCAAGGAAACT
qRT-PCR	SAMT1-qRT-F	AAAGATTGCTGTCGCCTTTGG
	SAMT1-qRT-R	ACAATTGACTTGACTTCTTCCTTGT
	SAMT2-qRT-F	GAGGTGGTCCAAGTGCTTCA
	SAMT2-qRT-R	CCTTTGTTGGGAACGTGCTG
	Actin-qRT-F	CCAAGCAGCATGAAGATCAA
	Actin-qRT-R	ATCTGCTGGAAGGTGCTGAG
